# Supplementary material for: Demonstration of novel gain-of-function mutations of αIIbβ3: association with macrothrombocytopenia and glanzmann thrombasthenia-like phenotype
Source: Mol Genet Genomic Med. 2013 Apr 22;1(2):77–86. doi: 10.1002/mgg3.9 (PMC3865572; doi:10.1002/mgg3.9)
Supplement: Supplementary file 2 [file mgg30001-0077-SD2.txt]

Kashiwagi et al., Molecular Geneticsand Genomic Medicine  1 
 
FigureS1.PAC1 binding (A) and CD62Pexpression (B) in platelets of case 1family members.
Platelets adjusted to 30 x 103/μl with Tyrode’s buffer were incubated with or without 10 μM 
FK633, 200 nM PMA or the indicated concentration of ADP in the presence of FITC-PAC1 and 
PE-CD62Pfor 20min at room temperature and then analyzed on flow cytometry. Shown are 
meansand standard deviationsof mean fluorescent intensityof three independent 
experiments. Statistical significance against control was evaluated by two-tailed paired Student’s 
t-test. P-value which is less than 0.05 was considered as significant (*).
  Kashiwagi et al., Molecular Geneticsand Genomic Medicine  2 
 
 
Figure S2. (A) PAC1 binding with 10 μg/ml PT25-2, 200nM PMA or 10μM ADP to platelets of
case 2 family was examined with flow cytometry. Relative percent binding against control 
platelets with PMAwas shown. (B) Adhesion of platelets on immobilizedfibrinogen. Washed 
platelets of case 2were seeded on 100µg/ml fibrinogen-coated glasscoverslips and incubated 
for 1hour at 37°C. After gentle washing, adheredplatelets were fixed with methanol and 
acetone, and stained with SZ22 (anti-αIIb; Beckman Coulter).  
  Kashiwagi et al., Molecular Geneticsand Genomic Medicine  3 
 
Figure S3. (A) Immunoblot analysisof platelet lysates obtained fromcase 3 (P) and control (C). 
αIIb was detected with SZ22 and β3was detected with anti-β3antibody (H-96) (Santa Cruz). 
Note that the patient contained normal β3and a low molecular weight β3(arrow). (B) PAC1 
binding to platelets with or without RGDSpeptides or 200nMPMA. Mean fluorescent intensities 
ofeach condition were indicated.
 
